# Supplementary material for: Genetic Disruption of Toxoplasma gondii peroxiredoxin (TgPrx) 1 and 3 Reveals the Essential Role of TgPrx3 in Protecting Mice from Fatal Consequences of Toxoplasmosis
Source: Int J Mol Sci. 2022 Mar 12;23(6):3076. doi: 10.3390/ijms23063076 (PMC8951120; doi:10.3390/ijms23063076)
Supplement: Supplementary file 1 [file ijms-23-03076-s001.zip]

Archive with 1 entries (1 files):
- ijms-1595570-supplementary.pdf
